# Supplementary material for: β-Mangostin Alleviates Renal Tubulointerstitial Fibrosis via the TGF-β1/JNK Signaling Pathway
Source: Cells. 2024 Oct 14;13(20):1701. doi: 10.3390/cells13201701 (PMC11505648; doi:10.3390/cells13201701)
Supplement: Supplementary file 1 [file cells-13-01701-s001.zip]

Archive with 1 entries (1 files):
- cells-3212600-supplementary.pdf
